# Supplementary material for: A systematic review of cases of meningitis in the absence of cerebrospinal fluid pleocytosis on lumbar puncture
Source: BMC Infect Dis. 2019 Aug 5;19:692. doi: 10.1186/s12879-019-4204-z (PMC6683453; doi:10.1186/s12879-019-4204-z)
Supplement: Supplementary file 1 — Summary table of patient age, gender, CSF results, blood cultures and outcome [58]. (XLSX 35 kb) [file 12879_2019_4204_MOESM1_ESM.xlsx]

## Sheet: Demographics
		Age Group									Type of Pathogen
		Neonate	Pediatric	Adult	Senior	Total					Bacterial	Fungal	Viral	Total
Gender	Female	1	17	19	4	41			Gender	Female	33	4	4	41
	Male	2	17	18	6	43	df=6			Male	37	5	1	43		df=4
	Unknown	14	26	0	0	40	Χ2=46			Unknown	29	0	11	40		Χ2=15.5
	Total	17	60	37	10	124	p=1			Total	99	9	16	124		p=0.996
		Presence of Commorbodities									Outcome
		Yes	No	Total							Death	Survival	Unknown	Total
Gender	Female	10	31	41					Gender	Female	8	26	7	41
	Male	12	31	43			df= 2			Male	16	25	2	43		df=4
	Unknown	0	40	40			Χ2=12.9			Unknown	3	8	29	40		Χ2=52.9
	Total	22	102	124			p=0.998			Total	27	59	38	124		p=1
		Presence of Commorbodities									Outcome
		Yes	No	Total							Death	Survival	Unknown	Total
Age Group	Neonate	0	17	17					Age Group	Neonate	0	4	13	17
	Pediatric	4	56	60						Pediatric	10	32	18	60
	Adult	16	21	37			df=3			Adult	14	18	5	37		df=6
	Senior	2	8	10			Χ2=25.2			Senior	3	5	2	10		Χ2=30.7
	Total	22	102	124			p=1			Total	27	59	38	124		p=1
	Type of Pathogen										Type of Pathogen
		Bacterial	Fungal	Viral	Total						Bacterial	Fungal	Viral	Total
Age Group	Neonate	17	0	0	17				Presence of Commorbidities	Yes	14	8	0	22		df=2
	Pediatric	46	0	14	60					No	85	1	16	102		Χ2=35.5
	Adult	26	9	2	37		df=6			Total	99	9	16	124		p=1
	Senior	10	0	0	10		Χ2=33.2
	Total	99	9	16	124		p=1
										Outcome
		Outcome									Death	Survival	Unknown	Total
		Death	Survival	Unknown	Total				Type of Pathogen	Bacterial	22	50	27	99
Presence of Commorbidities	Yes	12	9	1	22		df=2			Fungal	5	4	0	9		df=4
	No	19	50	37	106		Χ2=15.9			Viral	0	5	11	16		Χ2=21.9
	Total	31	59	38	128		p=0.996			Total	27	59	38	124		p=0.998

## Sheet: Raw Data
Table 1: Summary of patient age, gender, lumbar puncutre results, blood cultures, and outcome
				1st LP				2nd LP				3rd LP						Blood Culture
Reference Article	Age Category	Age	Sex	CSF WBC (cells/mm3)	CSF Protein (mg/dL)	CSF Glucose (mg/dL)/ Blood Glucose (mg/dL)	Stain Results*	CSF WBC (cells/mm3)	CSF Protein (mg/dL)	CSF Glucose (mg/dL)/ Blood Glucose (md/dL)	Stain Results*	CSF WBC (cells/mm3)	CSF Protein (mg/dL)	CSF Glucose (mg/dL)/ Blood Glucose (md/dL)	Stain Results*	Number of Negative CSF Cultures	CSF Culture/PCR	Organism	Initial Blood Cultures Positive?	Type of Pathogen	Commorbidities?	Outcome
30	Neonate	0 days	U	5	81	52/U	U									0	Enterbacter	Negative		Bacterial	N	U
30	Neonate	0 days	U	3	216	59/U	U									0	Enterococcus	Negative		Bacterial	N	U
30	Neonate	0 days	U	13	159	60/U	U									0	P. aeruginosa	Negative		Bacterial	N	U
18	Neonate	1 day	F	4	100	130/U	U	6400	410	7/U	Positive					1	L. monocytogenes	L. monocytogenes	Y	Bacterial	N	Survival
30	Neonate	1 day	U	3	126	49/U	U									0	Gram + Cocci	Negative		Bacterial	N	U
30	Neonate	1 day	U	3	167	74/U	Negative									0	Gram + Cocci	Gram + Cocci	Y	Bacterial	N	U
30	Neonate	1 day	U	2	102	60/U	U									0	P. aeruginosa	Negative		Bacterial	N	U
30	Neonate	1 day	U	0	110	51/U	U									0	S. aureus	Negative		Bacterial	N	U
30	Neonate	3 days	U	1	56	58/U	U									0	E. coli	E. coli	Y	Bacterial	N	U
30	Neonate	3 days	U	15	U	U	U									0	Group B Streptococcus	Negative		Bacterial	N	U
49	Neonate	3 days	M	16	n/a	4/101	Positive									0	Group B Streptococcus	Group B Streptococcus	Y	Bacterial	N	Survival
30	Neonate	6 days	U	0	41	45/U	Negative									0	Enterococcus	Negative		Bacterial	N	U
50	Neonate	10 days	M	3	60	54/83	n/a									0	E. coli	E. coli	Y	Bacterial	N	Survival
30	Neonate	17 days	U	1	43	52/U	U									0	Gram + Cocci	Negative		Bacterial	N	U
36	Neonate	22 days	U	0	558	23/U	U	U	U	U	U					1	E. coli	E. coli	Y	Bacterial	N	Survival
62	Neonate	0.75 months	U	9	41	49/64	U									0	Group B Streptococcus	n/a		Bacterial	N	U
30	Neonate	26 days	U	3	U	U	U									0	Acenobacter	n/a		Bacterial	N	U
54	Pediatric	1 month	U	0	20	60/U	Negative	50	450	0	Positive					1	S. pneumoniae	n/a		Bacterial	N	Death
41	Pediatric	37 days	F	3	30	44/U	n/a									0	C. albicans	Negative		Fungal	N	Survival
50	Pediatric	40 days	F	5	23	70/79	n/a									0	N. meningitidis	N. meningitidis	Y	Bacterial	N	Death
39	Pediatric	1.5 months	F	3	70	47/90	Negatigve									0	Group B Streptococcus	Negative		Bacterial	Premature	Survival
62	Pediatric	2 months	U	3	44	75/92	U									0	S. pneumoniae	n/a		Bacterial	N	U
16	Pediatric	77 days	M	3	42			4060	206							0	S. bovis	n/a		Bacterial	Trisomy 21, PFO	Survival
35	Pediatric	2.5 months	M	1	54	65/U	Negative	n/a	n/a	10/U	Negative	4.8	600	10/U	Positive	1	N. meningitidis	n/a		Bacterial	N	Survival
62	Pediatric	3 months	U	4	19	113/124	U									0	Group B Streptococcus	n/a		Bacterial	N	U
36	Pediatric	3 months	U	0	n/a	44/U	U	U	U	U	U					0	E. coli	E. coli	Y	Bacterial	N	Survival
48	Pediatric	3 months	M	0	27	40/U	Negative									0	N. meningitidis	Negative		Bacterial	N	Survival
50	Pediatric	3 months	F	3	18	42/78	n/a									0	S. pneumoniae	S. pneumoniae	Y	Bacterial	N	Death
54	Pediatric	3 months	U	1	25	59/U	Negative	19600	220	47	Positive					0	E. coli	n/a		Bacterial	N	Survival
20	Pediatric	4 months	U	1	29	45/U	Negative									0	N. meningitidis	Contaminated		Bacterial	N	Death
23	Pediatric	4 months	M	2	44	44/U	Negative	3970	930	2/U	Positive					1	H. influenzae	H. influenzae	Y	Bacterial	N	Death
17	Pediatric	5 months	M	1	9	75/U	Negative									0	S. pneumoniae	S. pneumoniae	Y	Bacterial	N	Survival
34	Pediatric	5 months	F	3	13	72/111	Negative									0	H. influenzae	H. influenzae	Y	Bacterial	N	Survival
38	Pediatric	5 months	M	2	n/a	n/a	n/a									0	N. meningitidis	n/a		Bacterial	N	Survival
50	Pediatric	6 months	M	2	17	75/92	n/a	9000	112	9/102						0	N. meningitidis	Negative		Bacterial	N	Survival
51	Pediatric	6 months	F	0	10	68/86	Negative									0	S. pneumoniae	Done, Not reported		Bacterial	N	Survival
54	Pediatric	7 months	U	3	70	94/U	Negative	4350	100	0	Positive					1	H. influenzae	n/a		Bacterial	N	Death
23	Pediatric	8 months	F	0	8	72/U	Negative	4250	46	55/U	Positive					1	N. meningitidis	N. meningitidis	Y	Bacterial	N	U
26	Pediatric	8 months	F	1	25	78/103	Negative	18	200	53/80	U					0	S. pneumoniae	S. pneumoniae	Y	Bacterial	Cleft palate, psychomotor retardation, in-vitro toxoplasmosis, bulging fontanelle	Survival
40	Pediatric	8 months	F	0	35	87/118	n/a									0	Echovirus type 3	n/a		Viral	N	Survival
40	Pediatric	8 months	F	2	39	66/88	n/a									0	Echovirus type 9	n/a		Viral	N	Survival
50	Pediatric	8 months	F	3	14	40/59	n/a									0	H. influenzae	H. influenzae	Y	Bacterial	N	Survival
62	Pediatric	8.5 months	U	0	12	71/89	U									0	H. influenzae	n/a		Bacterial	N	U
18	Pediatric	9 months	M	0	13	72/U	Negative	110	59	76/U	Positive					1	S. pneumoniae	S. pneumoniae	Y	Bacterial	N	Survival
50	Pediatric	9 months	F	0	20	72/100	n/a	1700	135	77/90						0	H. influenzae	H. influenzae	Y	Bacterial	N	Survival
62	Pediatric	10 months	U	3	18	63/78	U									0	S. pneumoniae	n/a		Bacterial	N	U
45	Pediatric	10 months	M	2	12	67/82	Negative									0	S. pneumoniae	S. pneumoniae	Y	Bacterial	N	Survival
37	Pediatric	11 months	M	0	107	13/106	Negative									0	H. influenzae	H. influenzae	Y	Bacterial	N	Survival
34	Pediatric	12 months	F	2	23	76/169	Negative	3250	295	11/U	Positive					0	H. influenzae	H. influenzae	Y	Bacterial	N	Survival
18	Pediatric	1 year	F	2	19	77/98	U	8000	73	10/U	Positive	1700	174	7/U	U	1	H. influenzae type B	H. influenzae type B	Y	Bacterial	N	Survival
37	Pediatric	1 year	F	3	72	72/139	Negative									0	H. influenzae	H. influenzae	Y	Bacterial	N	Death
34	Pediatric	13 months	M	4	24	118/126	Negative									0	H. influenzae	H. influenzae	Y	Bacterial	Down's Syndrome, Cyanotic Heart Defect, Otitis Media	Survival
43	Pediatric	13 months	U	5	13	77/U	n/a	4	n/a	65/U	n/a					0	S. aureus	Negative		Bacterial	N	Survival
23	Pediatric	15 months	M	0	14	88/U	Negative	2554	98	30/U	Negative					1	H. influenzae	H. influenzae	N	Bacterial	N	U
45	Pediatric	16 months	F	0	42	70/96	negative									0	H. influenzae	Negative	N	Bacterial	N	Survival
62	Pediatric	18 months	U	0	41	38/69	U									0	H. influenzae	n/a		Bacterial	N	U
34	Pediatric	31 months	M	0	13	91/169	Negative									0	H. influenzae	H. influenzae	Y	Bacterial	N	Survival
17	Pediatric	3 years	M	0	11	42/U	Positive									0	M. polymorpha	n/a		Bacterial	N	Survival
19	Pediatric	3 years	M	3	15	96/185	Negative									0	N. meningitidis	N. meningitidis	Y	Bacterial	N	Death
50	Pediatric	3 years	F	5	22	71/110	n/a									0	N. meningitidis	N. meningitidis	Y	Bacterial	N	Death
20	Pediatric	4.5 years	U	5	20	66/U	Negative									0	N. meningitidis	Negative		Bacterial	N	Survival
7	Pediatric	5 years	M	0	34	118/165	Negative									0	N. meningitidis	N. meningitidis	Y	Bacterial	N	Death
20	Pediatric	6 years	U	5	19	73/U	Negative									0	N. meningitidis	N. meningitidis	Y	Bacterial	N	Survival
6	Pediatric	7 years	F	5	"normal"	"normal"	Positive									0	H. influenzae	n/a		Bacterial	N	Survival
20	Pediatric	7 years	U	0	20	60/U	Negative									0	N. meningitidis	N. meningitidis	Y	Bacterial	N	Survival
40	Pediatric	7 years	M	3	14	72/93	n/a									0	Adenovirus type 3	n/a		Viral	N	Survival
20	Pediatric	9 years	U	1	29	45/U	Negative									0	N. meningitidis	N. meningitidis	Y	Bacterial	N	Survival
44	Pediatric	Pediatric	U	3	15	n/a	n/a									0	Enterovirus	n/a		Viral	N	U
44	Pediatric	Pediatric	U	1	16	n/a	n/a									0	Enterovirus	n/a		Viral	N	U
44	Pediatric	Pediatric	U	4	36	n/a	n/a									0	Enterovirus	n/a		Viral	N	U
44	Pediatric	Pediatric	U	1	15	n/a	n/a									0	Enterovirus	n/a		Viral	N	U
44	Pediatric	Pediatric	U	5	22	n/a	n/a									0	Enterovirus	n/a		Viral	N	U
44	Pediatric	Pediatric	U	1	43	n/a	n/a									0	Enterovirus	n/a		Viral	N	U
44	Pediatric	Pediatric	U	0	37	n/a	n/a									0	Enterovirus	n/a		Viral	N	U
44	Pediatric	Pediatric	U	0	28	n/a	n/a									o	Enterovirus	n/a		Viral	N	U
44	Pediatric	Pediatric	U	1	17	n/a	n/a									0	Enterovirus	n/a		Viral	N	U
44	Pediatric	Pediatric	U	1	15	n/a	n/a									0	Enterovirus	n/a		Viral	N	U
44	Pediatric	Pediatric	U	1	17	n/a	n/a									0	Enterovirus	n/a		Viral	N	U
10	Adult	18 years	M	0	300	4/91-130	Positive									0	S. pneumoniae	n/a		Bacterial	N	Death
28	Adult	18 years	F	2	24	58/U	Negative									0	Enterovirus on PCR	n/a		Viral	N	Survival
38	Adult	18 years	M	0	n/a	n/a	Positive									0	N. meningitidis	Negative		Bacterial	N	Survival
12	Adult	21 years	F	1	0.38	65/U	Negative									0	N. meningitidis	N. meningitidis	Y	Bacterial	N	Survival
21	Adult	23 years	F	0	27	0.69	U									0	N. meningitidis	N. meningitidis	Y	Bacterial	N	U
24	Adult	24 years	F	2	20	92/132	Neg?	5600	300	13/U	Negative					0	N. meningitidis	N. meningitidis	Y	Bacterial	N	Survival
31	Adult	25 years	M	5	48	61/U	Negative	77	68	14/U	Positive	128	81	16	U	1	M. tuberculosis	n/a		Bacterial	N	Survival
52	Adult	25 years	F	0	12	55/90	n/a									0	C. neoformans	n/a		Fungal	SLE/CD4 Deficiency	Survival
9	Adult	26 years	M	1	32	71/U	Negative	16600	1100	49/U	U					1	H. influenzae	H. influenzae	N	Bacterial	N	Survival
25	Adult	28 years	F	2	21	77/U	Negative									0	Herpes Simplex 1	Negative		Viral	N	Survival
33	Adult	29 years	M	0	51	54/U	n/a	76	25	40/U	n/a					0	Cryptococcus	n/a		Fungal	AIDS	Death
7	Adult	30 years	M	0	47	78/105	Negative	90	173	101/200	Positive					1	N. meningitidis	N. meningitidis	Y	Bacterial	N	Death
33	Adult	32 years	M	3	52	42/U	negative	0	67	64/U	Positive	0	n/a	n/a	n/a	0	Cryptococcus	n/a		Fungal	AIDS	Death
8	Adult	33 years	M	0	685	1/100	Positive									0	S. pneumoniae	S. pneumoniae	Y	Bacterial	Hodgkin's Lymphoma	Death
21	Adult	33 years	F	0	10	0.71	U									0	L. monocytogenes	L. monocytogenes	Y	Bacterial	N	U
15	Adult	34 years	F	2	40	56/92	Positive	4086	270	13/127	n/a	13	26	52/123	Negative	0	S. pneumoniae	Negative		Bacterial	Splenectomy	Survival
14	Adult	37 years	M	1	47	52/U	Negative									0	S. pneumoniae	Negative		Bacterial	N	Survival
47	Adult	37 years	F	0	29	52/116	negative									0	C. neoformans	C. neoformans	Y	Fungal	Hodgkin's Lymphoma	Survival
21	Adult	40 years	F	0	32	0.85	U									0	N. meningitidis	Negative		Bacterial	N	U
33	Adult	40 years	M	0	35	55/U	India ink +									0	Cryptococcus	n/a		Fungal	AIDS	Death
42	Adult	40 years	F	1	n/a	U	U	150	85	100/U	n/a					1	L. monocytogenes	L. monocytogenes	Y	Bacterial	Kidney Transplant	Death
53	Adult	40 years	F	0-1	30	72/U	Negative									0	Group B Streptococcus	Group B Streptococcus	Y	Bacterial	N	Survival
33	Adult	43 years	M	0	80	46/U	Positive	n/a	51	56/U	Positive					1	Cryptococcus	n/a		Fungal	AIDS	Survival
33	Adult	46 years	F	0	95	22/U	Positive	48	199	7/U	n/a					0	Cryptococcus	n/a		Fungal	AIDS	Death
6	Adult	47 years	M	0	45	128/U	Negative									0	N. meningitidis	Negative		Bacterial	N	Death
31	Adult	47 years	M	4	40	56/U	Negative	162	172	22/U	U					0	M. tuberculosis	n/a		Bacterial	N	Survival
21	Adult	50 years	F	0	21	0.54	U									0	S. pneumoniae	S. pneumoniae	Y	Bacterial	N	U
32	Adult	50 years	F	0	21	95/177	Negative	393	76	52/144	Negative	3	37	68/112	Negative	0	S. pneumoniae	S. pneumoniae	Y	Bacterial	N	Survival
8	Adult	54 years	F	0	49	75/139	Negative	4	184	210/525	Positive					1	E. coli	E. coli	Y	Bacterial	Alcoholism	Death
8	Adult	57 years	M	1	97	130/200	Negative									0	S. pneumoniae	S. pneumoniae	Y	Bacterial	Alcoholism	Survival
21	Adult	59 years	F	1	36	0.8	U									0	N. meningitidis	N. meningitidis	Y	Bacterial	N	U
29	Adult	59 years	M	0	"normal"	"normal"	Negative									0	A. niger	U		Fungal	HIV+	Death
8	Adult	60 years	M	0	45	64/108	Negative									0	Clostridium sp Bacteroides sp	Clostridium sp Bacteroides sp	Y	Bacterial	Hodgkin's Lymphoma, splenectomy	Death
13	Adult	60 years	F	1	39	69/110	Negative	63	74	68/95	Negative					1	S. pneumoniae	S. pneumoniae	Y	Bacterial	N	Survival
15	Adult	62 years	M	1	33	"8/69"	Positive									0	S. pneumoniae	n/a		Bacterial	Laryngeal Cancer	Death
8	Adult	63 years	M	3	18	20/44	Positive									0	E. coli	E. coli	Y	Bacterial	Alcoholism	Death
46	Senior	66 years	M	2	83	124/205	n/a									0	S. pneumoniae	S. pneumoniae	Y	Bacterial	N	Survival
7	Senior	67 years	M	2	119	229/550	Negative	70	265	117/U	Positive					0	N. meningitidis	N. meningitidis	Y	Bacterial	N	Survival
20	Senior	69 years	M	3	40	70/U	Negative									0	N. meningitidis	N. meningitidis	Y	Bacterial	N	Survival
27	Senior	72 years	F	1	U	U	Positive	1200	U	U	U					1	S. pneumoniae	n/a		Bacterial	Diabetes	U
27	Senior	72 years	M	3	U	U	Negative	41	U	U	U					0	S. parasanguinis on 1st culture, S. pneumoniae on 2nd culture	n/a		Bacterial	N	U
11	Senior	74 years	F	1	54	54/94	U									0	S. pneumoniae	Negative		Bacterial	N	Survival
7	Senior	76 years	F	0	58	145/230	Negative	2220	755	0/U	Positive					0	P. Mirabilis	P. mirabilis	Y	Bacterial	Colon Cancer	Death
22	Senior	76 years	M	1	1703	70/U	Positive									0	C. septicum	C. septicum	Y	Bacterial	N	Death
4	Senior	83 years	F	2	56	93/150	Negative	1	53	79/232	Positive					1	N. meningitidis	N. meningitidis	Y	Bacterial	N	Survival
8	Senior	86 years	M	0	40	221/368	Positive									0	S. pneumoniae	S. pneumoniae	Y	Bacterial	N	Death
*Gram Stain, India Ink Stain, and/or Ziehl-Neelsen Stain
U = Unreported; M = Male; F = Female; Y = Yes; N = No; n/a = not available

## Sheet: Sheet1
Reference Article	Age Category	Age	Sex	CSF WBC (cells/mm3)	CSF Protein (mg/dL)	CSF Glucose (mg/dL)/ Blood Glucose (mg/dL)	Stain Results*	CSF WBC (cells/mm3)	CSF Protein (mg/dL)	CSF Glucose (mg/dL)/ Blood Glucose (md/dL)	Stain Results*	CSF WBC (cells/mm3)	CSF Protein (mg/dL)	CSF Glucose (mg/dL)/ Blood Glucose (md/dL)	Stain Results*	Number of Negative CSF Cultures	CSF Culture/PCR	Organism	Initial Blood Cultures Positive?	Type of Pathogen	Commorbidities?	Outcome

## Sheet: All WNL
52	Neonate	10 days	M	3	60	54/83	n/a	0.65								0	E. coli	E. coli	Y	Bacterial	N	Survival
7	Neonate	0.75 months	U	9	41	49/64	U	0.76								0	Group B Streptococcus	n/a		Bacterial	N	U
52	Pediatric	40 days	F	5	23	70/79	n/a	0.88								0	N. meningitidis	N. meningitidis	Y	Bacterial	N	Death
7	Pediatric	2 months	U	3	44	75/92	U						0.81			0	S. pneumoniae	n/a		Bacterial	N	U
7	Pediatric	3 months	U	4	19	113/124	U						0.91			0	Group B Streptococcus	n/a		Bacterial	N	U
52	Pediatric	3 months	F	3	18	42/78	n/a						0.53			0	S. pneumoniae	S. pneumoniae	Y	Bacterial	N	Death
36	Pediatric	5 months	F	3	13	72/111	Negative						0.64			0	H. influenzae	H. influenzae	Y	Bacterial	N	Survival
52	Pediatric	6 months	M	2	17	75/92	n/a	9000	112	9/102			0.81			0	N. meningitidis	Negative		Bacterial	N	Survival
53	Pediatric	6 months	F	0	10	68/86	Negative						0.79			0	S. pneumoniae	Done, Not reported		Bacterial	N	Survival
28	Pediatric	8 months	F	1	25	78/103	Negative	18	200	53/80	U		0.75			0	S. pneumoniae	S. pneumoniae	Y	Bacterial	Cleft palate, psychomotor retardation, in-vitro toxoplasmosis, bulging fontanelle	Survival
42	Pediatric	8 months	F	0	35	87/118	n/a						0.74			0	Echovirus type 3	n/a		Viral	N	Survival
42	Pediatric	8 months	F	2	39	66/88	n/a						0.75			0	Echovirus type 9	n/a		Viral	N	Survival
52	Pediatric	8 months	F	3	14	40/59	n/a						0.67			0	H. influenzae	H. influenzae	Y	Bacterial	N	Survival
7	Pediatric	8.5 months	U	0	12	71/89	U						0.8			0	H. influenzae	n/a		Bacterial	N	U
52	Pediatric	9 months	F	0	20	72/100	n/a	1700	135	77/90			0.72			0	H. influenzae	H. influenzae	Y	Bacterial	N	Survival
7	Pediatric	10 months	U	3	18	63/78	U						0.86			0	S. pneumoniae	n/a		Bacterial	N	U
47	Pediatric	10 months	M	2	12	67/82	Negative						0.82			0	S. pneumoniae	S. pneumoniae	Y	Bacterial	N	Survival
20	Pediatric	1 year	F	2	19	77/98	U	8000	73	10/U	Positive	1700	174	7/U	U	1	H. influenzae type B	H. influenzae type B	Y	Bacterial	N	Survival
36	Pediatric	13 months	M	4	24	118/126	Negative									0	H. influenzae	H. influenzae	Y	Bacterial	Down's Syndrome, Cyanotic Heart Defect, Otitis Media	Survival
47	Pediatric	16 months	F	0	42	70/96	negative									0	H. influenzae	Negative	N	Bacterial	N	Survival
7	Pediatric	18 months	U	0	41	38/69	U									0	H. influenzae	n/a		Bacterial	N	U
36	Pediatric	31 months	M	0	13	91/169	Negative									0	H. influenzae	H. influenzae	Y	Bacterial	N	Survival
21	Pediatric	3 years	M	3	15	96/185	Negative									0	N. meningitidis	N. meningitidis	Y	Bacterial	N	Death
52	Pediatric	3 years	F	5	22	71/110	n/a									0	N. meningitidis	N. meningitidis	Y	Bacterial	N	Death
9	Pediatric	5 years	M	0	34	118/165	Negative									0	N. meningitidis	N. meningitidis	Y	Bacterial	N	Death
8	Pediatric	7 years	F	5	"normal"	"normal"	Positive									0	H. influenzae	n/a		Bacterial	N	Survival
42	Pediatric	7 years	M	3	14	72/93	n/a									0	Adenovirus type 3	n/a		Viral	N	Survival
23	Adult	23 years	F	0	27	0.69	U									0	N. meningitidis	N. meningitidis	Y	Bacterial	N	U
26	Adult	24 years	F	2	20	92/132	Neg?	5600	300	13/U	Negative					0	N. meningitidis	N. meningitidis	Y	Bacterial	N	Survival
54	Adult	25 years	F	0	12	55/90	n/a									0	C. neoformans	n/a		Fungal	SLE/CD4 Deficiency	Survival
23	Adult	33 years	F	0	10	0.71	U									0	L. monocytogenes	L. monocytogenes	Y	Bacterial	N	U
17	Adult	34 years	F	2	40	56/92	Positive	4086	270	13/127	n/a	13	26	52/123	Negative	0	S. pneumoniae	Negative		Bacterial	Splenectomy	Survival
23	Adult	40 years	F	0	32	0.85	U									0	N. meningitidis	Negative		Bacterial	N	U
23	Adult	50 years	F	0	21	0.54	U									0	S. pneumoniae	S. pneumoniae	Y	Bacterial	N	U
34	Adult	50 years	F	0	21	95/177	Negative	393	76	52/144	Negative	3	37	68/112	Negative	0	S. pneumoniae	S. pneumoniae	Y	Bacterial	N	Survival
23	Adult	59 years	F	1	36	0.8	U									0	N. meningitidis	N. meningitidis	Y	Bacterial	N	U
31	Adult	59 years	M	0	"normal"	"normal"	Negative									0	A. niger	U		Fungal	HIV+	Death
10	Adult	60 years	M	0	45	64/108	Negative									0	Clostridium sp Bacteroides sp	Clostridium sp Bacteroides sp	Y	Bacterial	Hodgkin's Lymphoma, splenectomy	Death
15	Adult	60 years	F	1	39	69/110	Negative	63	74	68/95	Negative					1	S. pneumoniae	S. pneumoniae	Y	Bacterial	N	Survival
10	Senior	86 years	M	0	40	221/368	Positive									0	S. pneumoniae	S. pneumoniae	Y	Bacterial	N	Death
